# Supplementary material for: Impact of Vancomycin Resistance on 30-Day Mortality in Solid Organ Transplant Recipients with Enterococcus faecium Bloodstream Infections: A Retrospective Cohort Analysis
Source: Antibiotics (Basel). 2026 Jan 26;15(2):119. doi: 10.3390/antibiotics15020119 (PMC12937430; doi:10.3390/antibiotics15020119)
Supplement: Supplementary file 1 [file antibiotics-15-00119-s001.zip]

Archive with 1 entries (1 files):
- antibiotics-4083045-supplementary.pdf
